# Supplementary material for: An interpretable RNA foundation model for exploring functional RNA motifs in plants
Source: Nat Mach Intell. 2024 Dec 9;6(12):1616–25. doi: 10.1038/s42256-024-00946-z (PMC11652376; doi:10.1038/s42256-024-00946-z)
Supplement: Supplementary file 1 — Supplementary Table 1 Comparison of F1 scores of different pretrained models on the RNA structure prediction task. Supplementary Table 2 Identified translation-associated RNA structure motifs. P value was calculated using a two-sided Fisher’s exact test. Supplementary Table 3 Identified translation-associated rG4. P value was calculated using a two-sided Fisher’s exact test. Supplementary Table 4 Primers used for quantitative reverse-transcription polymerase chain reaction. [file 42256_2024_946_MOESM1_ESM.xlsx]

## Sheet: Supplementary Table 1
Supplementary Table 1. Comparison of F1 scores of different pre-trained models on RNA structure prediction task.
Datasets	PlantRNA-FM	PlantRNA-FM-RNA-Only	RNABERT	ESM2	DNABERT-2	Nucleotide Transformer	ViennaRNA
bpRNA-1m	0.752±0.013	0.717±0.017	0.480±0.012	0.628±0.017	0.238±0.012	0.570±0.016	0.65
ArchiveII	0.855±0.003	0.840±0.012	0.247±0.011	0.541±0.008	0.557±0.001	0.684±0.016	0.74
RNAstralign	0.943±0.019	0.931±0.016	0.737±0.002	0.807±0.005	0.601±0.015	0.732±0.019	0.741

## Sheet: Supplementary Table 2
Supplementary Table 2. Identified translation-associated RNA structure motifs. P value was calculated through the two-sided Fisher's exact test.
Label	RNA Structure	Consensus_base	Odds ratio	P value	APIC
low TE-related	((((......))))	GGGG......TCCC	0.165	3.081e-05	1.679
low TE-related	((((......))))	GGGG......TCCC	0.312	3.694e-05	1.522
low TE-related	((((.........))))	CGCC.........GGCG	0.307	7.556e-05	2
low TE-related	((((......))))	CGCC......GGCG	0.316	0.000121	2
low TE-related	((((......))))	CGCC......GGCG	0.451	0.0002689	1.625
low TE-related	((((......))))	CGTC......GGCG	0.535	0.000375	1.567
low TE-related	((((.......))))	CCCC.......GGGG	0.276	0.0003809	1.771
low TE-related	((((....))))	CCGC....GCGG	0.343	0.0004618	2
low TE-related	((((.......))))	AGGG.......CCCT	0.368	0.0009016	1.529
low TE-related	((((.......))))	CCGC.......GCGG	0.381	0.001127	2
low TE-related	((((........))))	GCTC........GGGC	0.261	0.001346	1.636
low TE-related	(((((....)))))	CGCCG....CGGCG	0.362	0.002037	1.624
low TE-related	((((.........))))	CTCC.........GGAG	0.494	0.002408	1.649
low TE-related	((((....))))	TCCC....GGGG	0.388	0.002526	1.54
low TE-related	((((......))))	GGGG......CCCC	0.388	0.002529	1.667
low TE-related	((((.......))))	GGGG.......TCCC	0.322	0.002585	1.663
low TE-related	((((.......))))	GGCG.......CGCC	0.372	0.003065	1.894
low TE-related	((((........))))	GGGG........CTCC	0.372	0.003065	1.686
low TE-related	((((......))))	TTCC......GGAG	0.461	0.003261	1.669
low TE-related	((((.....))))	GGAG.....TTCC	0.453	0.003529	1.584
low TE-related	((((.....))))	TTCC.....GGAG	0.453	0.003529	1.622
low TE-related	((((........))))	TCCT........GGGA	0.496	0.005521	1.541
low TE-related	((((........))))	TGCT........GGCG	0.378	0.006643	1.72
low TE-related	((((.......))))	GCCG.......CGGC	0.494	0.007301	2
low TE-related	((((.........))))	CGCC.........GGCG	0.597	0.007403	1.605
low TE-related	(((((....)))))	CGTCG....CGGCG	0.416	0.0083	1.539
low TE-related	((((....))))	CCGC....GCGG	0.543	0.009064	1.813
low TE-related	((((....))))	GGAG....CTCC	0.456	0.009117	1.664
low TE-related	((((........))))	CGCC........GGCG	0.477	0.009892	1.802
low TE-related	((((........))))	CCCC........GGGG	0.515	0.01127	1.573
low TE-related	((((....))))	GCCG....CGGC	0.597	0.01145	1.842
low TE-related	((((........))))	GGCG........CGCC	0.546	0.01247	1.81
low TE-related	((((........))))	GGGG........TTCC	0.51	0.01249	1.547
low TE-related	(((((.......)))))	CGTCG.......CGGCG	0.537	0.01405	1.624
low TE-related	((((.........))))	GCCG.........CGGC	0.612	0.01457	1.685
low TE-related	((((........))))	TCCT........AGGA	0.429	0.01464	1.706
low TE-related	((((....))))	GGCG....CGCC	0.483	0.01482	1.768
low TE-related	((((......))))	CCTT......GAGG	0.483	0.01483	1.557
low TE-related	((((......))))	TCTC......GGGA	0.411	0.01501	1.751
low TE-related	((((.......))))	TCGC.......GCGG	0.617	0.0155	1.716
low TE-related	((((.....))))	CGCC.....GGCG	0.599	0.01669	1.584
low TE-related	((((....))))	GAGA....TCTC	0.494	0.01681	1.684
low TE-related	((((.......))))	CTCC.......GGAG	0.409	0.01859	1.84
low TE-related	((((....))))	GCGG....CCGC	0.505	0.01896	1.605
low TE-related	((((.......))))	CCTT.......GGGG	0.477	0.02016	1.582
low TE-related	((((.........))))	CTCC.........GGAG	0.547	0.02545	1.795
low TE-related	((((........))))	CCGC........GCGG	0.548	0.02558	1.893
low TE-related	((((....))))	GAGG....CCTC	0.465	0.03039	1.671
low TE-related	((((.....))))	GCGG.....TCGC	0.594	0.03147	1.555
low TE-related	((((.........))))	CCCT.........AGGG	0.508	0.03181	1.588
low TE-related	((((.....))))	AGGG.....CTCT	0.51	0.03212	1.632
low TE-related	((((.........))))	GGGG.........CCCT	0.449	0.03239	1.657
low TE-related	((((.........))))	GGCG.........CGCC	0.449	0.03239	2
low TE-related	((((....))))	CCCT....AGGG	0.521	0.03557	1.501
low TE-related	((((.......))))	GGCG.......CGCC	0.635	0.03957	1.538
low TE-related	((((.....))))	CTCT.....AGGG	0.486	0.04321	1.638
low TE-related	((((......))))	GCTC......GAGC	0.544	0.04332	1.567
low TE-related	((((......))))	CGAG......CTCG	0.544	0.04332	1.617
low TE-related	((((......))))	CTCT......GGAG	0.544	0.04332	1.602
low TE-related	(((((......)))))	TCGTC......GGCGG	0.547	0.04364	1.57
low TE-related	((((....))))	GCCG....CGGC	0.619	0.04598	2
low TE-related	((((......))))	GGGG......TTCC	0.472	0.04715	1.758
low TE-related	((((.........))))	GGAG.........CTCC	0.539	0.04865	1.781
high TE-related	((((.....))))	AGCT.....AGCT	4.668	1.423e-09	1.982
high TE-related	((((.....))))	AGCT.....AGCT	2.952	2.849e-08	1.642
high TE-related	((((.......))))	AGCT.......AGCT	3.541	8.939e-07	1.886
high TE-related	((((....))))	AGCT....AGCT	2.713	5.708e-06	2
high TE-related	((((......))))	AGCT......AGCT	2.983	8.236e-06	2
high TE-related	((((.........))))	AGCT.........AGCT	3.569	1.602e-05	2
high TE-related	((((....))))	AGCT....AGCT	2.214	2.435e-05	1.853
high TE-related	((((.........))))	AGCT.........AGCT	2.855	4.682e-05	1.847
high TE-related	((((........))))	TAGC........GCTA	2.494	0.000194	1.528
high TE-related	((((.....))))	TAGC.....GCTA	4.815	0.0003054	1.802
high TE-related	((((........))))	TAGC........GCTA	3.262	0.0003868	1.721
high TE-related	(((((.....)))))	TAGCT.....AGCTA	3.566	0.0004557	1.54
high TE-related	(((((.......)))))	AGCTA.......TAGCT	4.194	0.0004837	1.72
high TE-related	((((....))))	GCTA....TAGC	2.432	0.0009095	1.829
high TE-related	(((((....)))))	AGCTA....TAGCT	3.162	0.001553	1.524
high TE-related	((((....))))	GATC....GATC	1.873	0.002885	1.814
high TE-related	((((....))))	TCGA....TCGA	2.126	0.002984	1.973
high TE-related	((((......))))	CGAT......ATCG	2.404	0.003004	1.943
high TE-related	((((....))))	TAGC....GCTA	2.833	0.003075	1.779
high TE-related	((((....))))	GCTA....TAGC	2.443	0.004191	2
high TE-related	((((......))))	ATCG......CGAT	2.269	0.00726	1.801
high TE-related	(((((....)))))	CGATC....GATCG	2.509	0.008301	1.891
high TE-related	((((.....))))	CTAG.....CTAG	2.794	0.008955	1.726
high TE-related	((((.....))))	CTAG.....CTAG	2.211	0.01016	1.516
high TE-related	((((.....))))	GCTG.....TAGC	1.965	0.0103	1.526
high TE-related	(((((.....)))))	AGCTA.....TAGCT	2.964	0.01031	1.597
high TE-related	((((......))))	TTGC......GCAG	2.42	0.01205	1.772
high TE-related	(((((....)))))	TAGCT....AGCTA	2.156	0.01408	1.649
high TE-related	((((........))))	GCTA........TAGC	2.146	0.01424	1.685
high TE-related	((((........))))	AGCT........AGCT	1.746	0.01437	1.836
high TE-related	((((....))))	AAGC....GCTT	2.289	0.01438	1.64
high TE-related	((((.........))))	GCAG.........CTGC	2.174	0.01701	1.68
high TE-related	(((((......)))))	TAGCT......AGCTA	2.277	0.01721	1.6
high TE-related	((((.....))))	GATC.....GATC	1.958	0.01772	1.687
high TE-related	((((......))))	GCTA......TAGC	2.218	0.02034	2
high TE-related	((((......))))	GATC......GATC	2.319	0.02053	1.865
high TE-related	(((((....)))))	GCTAG....CTAGC	2.012	0.02253	1.598
high TE-related	((((......))))	TAGC......GCTA	1.908	0.02395	1.805
high TE-related	(((((....)))))	ATCGA....TCGAT	1.994	0.02585	1.573
high TE-related	((((.......))))	TAGC.......GCTA	1.985	0.02587	1.83
high TE-related	((((.......))))	CTGC.......GCAG	1.682	0.03483	1.612
high TE-related	((((......))))	GCTA......TAGC	1.717	0.03841	1.668
high TE-related	((((....))))	CTCG....CGAG	1.868	0.03879	1.763
high TE-related	((((....))))	GCTC....GAGC	2.361	0.04194	1.775
high TE-related	((((....))))	CTAG....CTAG	1.625	0.04292	1.948
high TE-related	((((.......))))	CTGC.......GCAG	1.824	0.04685	1.766
high TE-related	((((.......))))	GCTA.......TAGC	1.824	0.04685	1.845
high TE-related	((((......))))	AAGC......GATT	2.03	0.04795	1.516
high TE-related	((((.........))))	GAGC.........GCTC	2.189	0.04971	1.632

## Sheet: Supplementary Table 3
Supplementary Table 3. Identified translation-associated RNA G-quadruplex. P value was calculated through the two-sided Fisher's exact test.
RG4 sequence	Label	Odds ratio	P value
GGAGGAGGAGG	Low TE-related	0.421	8.68e-11
GGGGGGGGGGG	Low TE-related	0.404	1.05e-08
GGGGGGGGGGGG	Low TE-related	0.409	1.01e-07
GGAGGAGGAGGAGG	Low TE-related	0.429	2.86e-06
GGGAGGAGGAGG	Low TE-related	0.303	4.39e-06
GGAGGAGGAGGG	Low TE-related	0.303	4.39e-06
GGGGGGGGGGGGG	Low TE-related	0.439	4.78e-06
GGGGGGGGGGGGGG	Low TE-related	0.424	1.11e-05
GGGGGGGGGGGGGGG	Low TE-related	0.451	0.000268
GGGGGAGGAGG	Low TE-related	0.181	0.000509
GGAGGAGGGGG	Low TE-related	0.181	0.000509
GGAGGAGGAGGAGGAGG	Low TE-related	0.429	0.00136
GGAGGAGGAGGAGGG	Low TE-related	0.402	0.00306
GGGAGGAGGAGGAGG	Low TE-related	0.402	0.00306
GGAGGAGGGGGG	Low TE-related	0.086	0.00391
GGGGGGAGGAGG	Low TE-related	0.086	0.00391
GGGGAGGAGGAGG	Low TE-related	0.358	0.00526
GGAGGAGGAGGGG	Low TE-related	0.358	0.00526
GGGGGGGGGGGGGGGG	Low TE-related	0.507	0.00755
GGAGGAGGAGGAGGAGGG	Low TE-related	0.368	0.00996
GGGAGGAGGAGGAGGAGG	Low TE-related	0.368	0.00996

## Sheet: Supplementary Table 4
Supplementary Table 4. Primers used for qRT-PCR.
Name	Sequence (5'-3')
Firefly_QRT_F	GCCCCCGCTGAATTGGAATCG
Firefly_QRT_R	TGACTGGCGACGTAATCCACG
Renilla_QRT_F	GGAATTATAATGCTTATCTACGTGC
Renilla_QRT_R	CTTGCGAAAAATGAAGACCTTTTAC
