# Supplementary material for: An interpretable RNA foundation model for exploring functional RNA motifs in plants
Source: Nat Mach Intell. 2024 Dec 9;6(12):1616–25. doi: 10.1038/s42256-024-00946-z (PMC11652376; doi:10.1038/s42256-024-00946-z)
Supplement: Supplementary file 2 — Statistical source data. [file 42256_2024_946_MOESM2_ESM.xlsx]

## Sheet: Fig. 2b
Fig. 2b.Comparison of the model performance of different pre-trained models on RNA genic region annotation prediction and RNA TE prediction tasks.
Tasks	Species	Model	Rep1	Rep2	Rep3	Rep4	Rep5
RNA genic region annotation prediction	A. thaliana	PlantRNA-FM	0.971426	0.97225	0.977425
		RNABERT	0.561429	0.564947	0.564947	0.564947	0.564947
		cdsBERT	0.251216	0.257216	0.252157
		DNABERT-2	0.600275	0.602504	0.602503
		Nucleotide Transformer	0.636797	0.632755	0.635195
		ESM2	0.650441	0.632145	0.633571
	O. sativa	PlantRNA-FM	0.952413	0.954413	0.965824
		RNABERT	0.52884	0.532949	0.532949	0.532949	0.532949
		cdsBERT	0.251173	0.23173	0.272958
		DNABERT-2	0.581633	0.597013	0.56015
		Nucleotide Transformer	0.652801	0.626023	0.6258
		ESM2	0.678502	0.655124	0.662712

## Sheet: Fig. 2c
Fig. 2c. Comparison of the model performance of different pre-trained models on RNA genic region annotation prediction and RNA TE prediction tasks.
Tasks	Species	Model	Rep1	Rep2	Rep3	Rep4	Rep5
RNA translation efficiency prediction	A. thaliana	PlantRNA-FM	0.730925	0.736811	0.73681
		RNABERT	0.464972	0.354997	0.351598	0.351009	0.351009
		cdsBERT	0.347712	0.357124	0.371242
		DNABERT-2	0.346769	0.344637	0.347337
		Nucleotide Transformer	0.623443	0.645325	0.643193
		ESM2	0.621484	0.605141	0.623571
	O. sativa	PlantRNA-FM	0.737687	0.732769	0.741769
		RNABERT	0.613605	0.590671	0.590671	0.590671	0.590671
		cdsBERT	0.347712	0.357212	0.37211
		DNABERT-2	0.639456	0.629823	0.610926
		Nucleotide Transformer	0.606808	0.630272	0.656803
		ESM2	0.657853	0.632782	0.652741
