# Supplementary material for: An interpretable RNA foundation model for exploring functional RNA motifs in plants
Source: Nat Mach Intell. 2024 Dec 9;6(12):1616–25. doi: 10.1038/s42256-024-00946-z (PMC11652376; doi:10.1038/s42256-024-00946-z)
Supplement: Supplementary file 3 — Statistical source data. [file 42256_2024_946_MOESM3_ESM.xlsx]

## Sheet: Fig. 3b
Fig. 3b Transcriptome-wide attention contrast scores.
Position	Arabidobsis	Rice
-500	-0.0554945	-0.0939489
-499	-0.0609847	-0.103535
-498	-0.0611203	-0.109635
-497	-0.0703239	-0.106955
-496	-0.0693831	-0.11482
-495	-0.0722468	-0.11214
-494	-0.0667122	-0.098239
-493	-0.0735895	-0.0998078
-492	-0.0735084	-0.101351
-491	-0.0772453	-0.102407
-490	-0.0806939	-0.0977528
-489	-0.0762332	-0.105686
-488	-0.0821082	-0.104414
-487	-0.0770942	-0.101882
-486	-0.0789014	-0.103067
-485	-0.0866377	-0.0994582
-484	-0.0825767	-0.100871
-483	-0.0819411	-0.103075
-482	-0.0829262	-0.102841
-481	-0.0821241	-0.0997204
-480	-0.087123	-0.102239
-479	-0.0905432	-0.101907
-478	-0.091305	-0.103336
-477	-0.0821157	-0.102787
-476	-0.0903498	-0.101573
-475	-0.0878664	-0.100537
-474	-0.0878574	-0.102008
-473	-0.0905656	-0.104279
-472	-0.0937612	-0.0995564
-471	-0.0920764	-0.102777
-470	-0.097632	-0.099516
-469	-0.0919275	-0.0992104
-468	-0.091937	-0.0952933
-467	-0.0944225	-0.0942901
-466	-0.0877423	-0.0964767
-465	-0.0860324	-0.0975533
-464	-0.0954675	-0.104355
-463	-0.0920014	-0.0993243
-462	-0.0886274	-0.100988
-461	-0.0958514	-0.100634
-460	-0.0958866	-0.0996413
-459	-0.0905813	-0.100948
-458	-0.0956736	-0.10155
-457	-0.0925003	-0.0976684
-456	-0.0941048	-0.103022
-455	-0.0912285	-0.102102
-454	-0.0939231	-0.102618
-453	-0.0861245	-0.104144
-452	-0.0962581	-0.0991015
-451	-0.0939008	-0.0967473
-450	-0.093449	-0.103291
-449	-0.0918492	-0.101989
-448	-0.0885944	-0.100373
-447	-0.0859995	-0.106738
-446	-0.0925432	-0.104325
-445	-0.0938432	-0.0990545
-444	-0.0891253	-0.0994517
-443	-0.0985052	-0.0931142
-442	-0.0973118	-0.092646
-441	-0.09399	-0.093836
-440	-0.0937007	-0.0939582
-439	-0.0933696	-0.0909068
-438	-0.0897771	-0.0946802
-437	-0.0933624	-0.0952035
-436	-0.0950979	-0.0881992
-435	-0.0889894	-0.0942695
-434	-0.0998286	-0.0896915
-433	-0.0967777	-0.086724
-432	-0.0913517	-0.0906587
-431	-0.0922002	-0.0894822
-430	-0.0899209	-0.0828295
-429	-0.0898604	-0.0849937
-428	-0.0942997	-0.0903367
-427	-0.0925029	-0.0833931
-426	-0.0880505	-0.0889609
-425	-0.0894198	-0.0898678
-424	-0.0818321	-0.0820987
-423	-0.0865345	-0.0889963
-422	-0.0877568	-0.0866133
-421	-0.0834009	-0.0833382
-420	-0.08774	-0.0915816
-419	-0.0891158	-0.0859111
-418	-0.087283	-0.0733921
-417	-0.087377	-0.0774543
-416	-0.094144	-0.0837101
-415	-0.0868853	-0.08004
-414	-0.0830707	-0.0860856
-413	-0.0867566	-0.0819638
-412	-0.0951365	-0.0828724
-411	-0.0864445	-0.0885072
-410	-0.0892631	-0.0852186
-409	-0.0867944	-0.0801099
-408	-0.0834407	-0.0825858
-407	-0.0852958	-0.083901
-406	-0.0847011	-0.0785051
-405	-0.080646	-0.0864684
-404	-0.0888972	-0.0826783
-403	-0.0866871	-0.0740598
-402	-0.0799104	-0.0771149
-401	-0.0818656	-0.0784968
-400	-0.0855093	-0.0771346
-399	-0.0860205	-0.0819725
-398	-0.0832504	-0.0785817
-397	-0.087733	-0.0790993
-396	-0.0796721	-0.0818341
-395	-0.0875716	-0.0794154
-394	-0.0771256	-0.0804819
-393	-0.0813326	-0.0831609
-392	-0.0787157	-0.0781405
-391	-0.0783915	-0.0787797
-390	-0.0743654	-0.0806886
-389	-0.0773223	-0.0774828
-388	-0.0760762	-0.0747506
-387	-0.0807904	-0.0790094
-386	-0.0790399	-0.0748546
-385	-0.0829826	-0.0731325
-384	-0.0838553	-0.0770839
-383	-0.0848128	-0.0797745
-382	-0.0787183	-0.0722262
-381	-0.0787598	-0.0747944
-380	-0.0764757	-0.0718584
-379	-0.0815736	-0.0703621
-378	-0.0768683	-0.0724425
-377	-0.0832871	-0.0753851
-376	-0.0788755	-0.0724718
-375	-0.0744713	-0.0732702
-374	-0.0768379	-0.0728094
-373	-0.0755876	-0.0695312
-372	-0.0726153	-0.066424
-371	-0.0765032	-0.0674826
-370	-0.0752905	-0.0660378
-369	-0.0678145	-0.0709981
-368	-0.0753918	-0.0680957
-367	-0.0717072	-0.0659605
-366	-0.0724862	-0.0704182
-365	-0.0742351	-0.0679802
-364	-0.0708638	-0.0666286
-363	-0.0740227	-0.0670723
-362	-0.0757035	-0.0689042
-361	-0.0723106	-0.0608095
-360	-0.0703639	-0.0685808
-359	-0.0742834	-0.0717772
-358	-0.0712522	-0.0635361
-357	-0.0689581	-0.0694411
-356	-0.069156	-0.0673231
-355	-0.0706308	-0.0587564
-354	-0.0688088	-0.0708842
-353	-0.0786082	-0.0619545
-352	-0.0713061	-0.0608928
-351	-0.0726958	-0.0649317
-350	-0.0736777	-0.0635597
-349	-0.0724961	-0.0616866
-348	-0.0670207	-0.0676669
-347	-0.0720771	-0.0621686
-346	-0.0658829	-0.0620028
-345	-0.0678489	-0.0636718
-344	-0.0708915	-0.0633814
-343	-0.0678036	-0.0596492
-342	-0.0662515	-0.065513
-341	-0.068823	-0.0654877
-340	-0.0639242	-0.0587291
-339	-0.0647996	-0.0610152
-338	-0.0672351	-0.0599333
-337	-0.061675	-0.0560433
-336	-0.0664551	-0.060206
-335	-0.066122	-0.0590778
-334	-0.0627888	-0.0578901
-333	-0.0588406	-0.0623927
-332	-0.0630926	-0.0580003
-331	-0.0581362	-0.0540976
-330	-0.0569094	-0.0586787
-329	-0.0603621	-0.0604188
-328	-0.0561809	-0.0610041
-327	-0.0538381	-0.0639332
-326	-0.0572124	-0.0661753
-325	-0.0558964	-0.0592884
-324	-0.05182	-0.0653586
-323	-0.0526527	-0.0631199
-322	-0.0499865	-0.0529974
-321	-0.0475316	-0.0584876
-320	-0.0521862	-0.0573729
-319	-0.0507495	-0.0562695
-318	-0.0491152	-0.0592047
-317	-0.0515195	-0.058861
-316	-0.0401979	-0.0559469
-315	-0.0448774	-0.0578872
-314	-0.0455258	-0.0555275
-313	-0.0475938	-0.0533059
-312	-0.0428723	-0.0580663
-311	-0.039935	-0.0581319
-310	-0.0430462	-0.05749
-309	-0.0420563	-0.058775
-308	-0.0402789	-0.0614619
-307	-0.0385791	-0.054707
-306	-0.0404047	-0.057989
-305	-0.0366949	-0.0570947
-304	-0.0375647	-0.0566917
-303	-0.0370522	-0.0582048
-302	-0.037495	-0.0570317
-301	-0.0320499	-0.0533424
-300	-0.0346348	-0.0544571
-299	-0.0352973	-0.0601847
-298	-0.0315754	-0.0617306
-297	-0.0386869	-0.0619196
-296	-0.0376416	-0.0608802
-295	-0.0337744	-0.0577697
-294	-0.0349258	-0.0555107
-293	-0.0387596	-0.0539937
-292	-0.0348262	-0.0515353
-291	-0.0285312	-0.0601122
-290	-0.0366214	-0.053977
-289	-0.0282387	-0.0540279
-288	-0.024641	-0.0551567
-287	-0.0252552	-0.055721
-286	-0.0285678	-0.0566613
-285	-0.0278629	-0.0557383
-284	-0.0226578	-0.055646
-283	-0.0276393	-0.0517302
-282	-0.0244185	-0.0515639
-281	-0.0224194	-0.0511944
-280	-0.0248643	-0.0480842
-279	-0.0202539	-0.0526665
-278	-0.0214654	-0.0541494
-277	-0.0232305	-0.0547544
-276	-0.0239609	-0.0503494
-275	-0.0219693	-0.0528206
-274	-0.028042	-0.0478813
-273	-0.0237109	-0.0536085
-272	-0.0172231	-0.0536536
-271	-0.0182493	-0.051233
-270	-0.0190341	-0.0518677
-269	-0.0241094	-0.0570022
-268	-0.02165	-0.0495051
-267	-0.0222933	-0.0508177
-266	-0.018465	-0.0520906
-265	-0.0211052	-0.0427625
-264	-0.0182204	-0.0481102
-263	-0.00970135	-0.0522401
-262	-0.0144587	-0.0458507
-261	-0.0119354	-0.0512227
-260	-0.0109897	-0.0442731
-259	-0.0126351	-0.0416274
-258	-0.0108866	-0.0502472
-257	-0.0110147	-0.0596556
-256	-0.0154067	-0.0543657
-255	-0.0055918	-0.0551396
-254	-0.00762415	-0.0511494
-253	-0.0105367	-0.0477832
-252	-0.0114589	-0.0492606
-251	-0.00535235	-0.0471353
-250	-0.00531547	-0.0475744
-249	-0.00769972	-0.0506645
-248	-0.00466216	-0.0490332
-247	-0.00821779	-0.0528043
-246	-0.00249688	-0.0494269
-245	-0.00143655	-0.0510955
-244	-0.00370349	-0.0509521
-243	-0.00255636	-0.0447994
-242	-0.00439868	-0.0449493
-241	-0.0025695	-0.0396902
-240	-0.00441008	-0.0432952
-239	-0.00320403	-0.0465402
-238	-0.000136533	-0.043071
-237	-0.000126721	-0.0434835
-236	0.000641812	-0.044228
-235	0.00307688	-0.0400692
-234	-0.000991108	-0.0438988
-233	0.00505861	-0.0462909
-232	0.00383726	-0.0389021
-231	0.00321569	-0.0404222
-230	0.00397222	-0.0420466
-229	0.00200006	-0.0336858
-228	0.00480825	-0.0401312
-227	0.0107658	-0.0407733
-226	0.00246608	-0.0396367
-225	0.00540771	-0.0378962
-224	0.00232996	-0.0352113
-223	0.00578393	-0.0338434
-222	0.00264528	-0.039719
-221	0.00408613	-0.0393427
-220	0.00106929	-0.0341791
-219	0.012409	-0.0354442
-218	0.0067944	-0.0325067
-217	0.00894987	-0.0279524
-216	0.0129072	-0.0330113
-215	0.0110477	-0.0317589
-214	0.00413891	-0.0275141
-213	0.0105309	-0.0257907
-212	0.00924532	-0.0233365
-211	0.0112331	-0.0228223
-210	0.00751916	-0.0285578
-209	0.0168477	-0.0240307
-208	0.0136133	-0.0243131
-207	0.0107867	-0.0257699
-206	0.00829204	-0.0218875
-205	0.014265	-0.0218354
-204	0.00632115	-0.0204602
-203	0.00810273	-0.0214341
-202	0.0083456	-0.0185887
-201	0.0114417	-0.019305
-200	0.0160666	-0.0174013
-199	0.0135874	-0.0199965
-198	0.0112533	-0.0202065
-197	0.0125402	-0.0129485
-196	0.0199764	-0.0117172
-195	0.00978899	-0.0111905
-194	0.0147049	-0.0146867
-193	0.0110063	-0.015748
-192	0.0123077	-0.0183263
-191	0.0169355	-0.0157099
-190	0.0219004	-0.0111469
-189	0.0145761	-0.0100543
-188	0.0133669	-0.00828382
-187	0.0181461	-0.0042273
-186	0.0152913	-0.00729594
-185	0.016633	-0.00851152
-184	0.0153237	-0.00816383
-183	0.0215126	-0.00643009
-182	0.0194059	-0.00419906
-181	0.0156753	-0.00295248
-180	0.0205662	-0.00791567
-179	0.0171971	-0.00553056
-178	0.0235328	0.00161396
-177	0.0275088	0.00114612
-176	0.0216527	0.00127781
-175	0.0235886	0.00407392
-174	0.0207367	0.00461122
-173	0.0234602	-0.000390047
-172	0.0216202	0.00729865
-171	0.0228014	0.00794928
-170	0.0265315	0.0116067
-169	0.0266877	0.0148826
-168	0.0237594	0.00886981
-167	0.028221	0.0162199
-166	0.0246098	0.0143978
-165	0.0275474	0.00970458
-164	0.0289093	0.0101438
-163	0.0296762	0.0164904
-162	0.0324807	0.015777
-161	0.0295396	0.011907
-160	0.0276531	0.012302
-159	0.0309566	0.0157584
-158	0.0285413	0.0217928
-157	0.0357555	0.0203217
-156	0.0309784	0.0161656
-155	0.0367634	0.0223495
-154	0.0334954	0.022041
-153	0.0334409	0.0188335
-152	0.0318381	0.0232562
-151	0.0407385	0.0273111
-150	0.0394434	0.0186785
-149	0.0421097	0.0274248
-148	0.0421762	0.0300468
-147	0.037695	0.0308745
-146	0.0401708	0.0249933
-145	0.0492728	0.0353074
-144	0.0461714	0.0318823
-143	0.0494421	0.0311638
-142	0.0464857	0.0390357
-141	0.0453928	0.0383492
-140	0.0428362	0.0342897
-139	0.0487826	0.0434688
-138	0.0447954	0.0424511
-137	0.0454255	0.0414537
-136	0.0449866	0.0447875
-135	0.0515468	0.0433013
-134	0.0468565	0.0452523
-133	0.050606	0.0444705
-132	0.051904	0.0408724
-131	0.0490416	0.0489973
-130	0.0484921	0.0477049
-129	0.049801	0.0468245
-128	0.049596	0.0508764
-127	0.0517841	0.057805
-126	0.0515405	0.0563259
-125	0.0538509	0.0548509
-124	0.0529617	0.0545922
-123	0.0532893	0.0581206
-122	0.055638	0.0621806
-121	0.0539112	0.0618907
-120	0.0567342	0.0605183
-119	0.054246	0.069247
-118	0.0600922	0.0639747
-117	0.055262	0.065318
-116	0.0567764	0.0599236
-115	0.0559946	0.0732752
-114	0.0555958	0.071089
-113	0.0604688	0.0719662
-112	0.0607726	0.0763082
-111	0.0590112	0.0757528
-110	0.0523883	0.080014
-109	0.0592503	0.0845422
-108	0.0575448	0.0886059
-107	0.0632014	0.0838201
-106	0.0579898	0.0882093
-105	0.0638206	0.0864919
-104	0.0649069	0.0878784
-103	0.0609073	0.0945818
-102	0.0609253	0.0902812
-101	0.0630811	0.0897563
-100	0.0631214	0.100403
-99	0.0589877	0.0959039
-98	0.0586253	0.0958049
-97	0.0594381	0.0992472
-96	0.0603774	0.0973229
-95	0.0637933	0.097687
-94	0.0610247	0.100486
-93	0.0597362	0.102785
-92	0.0628492	0.106296
-91	0.0653243	0.11288
-90	0.0672238	0.104169
-89	0.0653545	0.113701
-88	0.0687647	0.116415
-87	0.0611218	0.115915
-86	0.0701516	0.111958
-85	0.0681928	0.117925
-84	0.0661158	0.117001
-83	0.0700143	0.121483
-82	0.0672137	0.119962
-81	0.0697486	0.124714
-80	0.0722466	0.123641
-79	0.0694766	0.122909
-78	0.0690042	0.119005
-77	0.0662742	0.127497
-76	0.0727162	0.124792
-75	0.0702462	0.130924
-74	0.0715755	0.132866
-73	0.0730086	0.140226
-72	0.0746247	0.137881
-71	0.0744395	0.135796
-70	0.0777347	0.136786
-69	0.0799741	0.140573
-68	0.0807859	0.142267
-67	0.0810892	0.138681
-66	0.0786786	0.144046
-65	0.0797936	0.148693
-64	0.081693	0.149201
-63	0.0793674	0.14757
-62	0.0801146	0.153759
-61	0.0861774	0.157544
-60	0.0873345	0.153475
-59	0.088027	0.158241
-58	0.0887844	0.162816
-57	0.092987	0.158495
-56	0.0948801	0.163803
-55	0.0951524	0.167173
-54	0.0992261	0.154828
-53	0.0975086	0.164036
-52	0.0962025	0.168346
-51	0.0924561	0.168476
-50	0.0953667	0.172117
-49	0.103369	0.178495
-48	0.099225	0.175908
-47	0.106657	0.178955
-46	0.105626	0.187229
-45	0.105656	0.18145
-44	0.111274	0.185133
-43	0.110593	0.185373
-42	0.1122	0.18692
-41	0.11498	0.185439
-40	0.115546	0.188595
-39	0.111619	0.190728
-38	0.124589	0.200841
-37	0.128362	0.199403
-36	0.126939	0.194936
-35	0.130943	0.202905
-34	0.129745	0.204761
-33	0.132092	0.195298
-32	0.140565	0.205265
-31	0.146551	0.211974
-30	0.142491	0.20763
-29	0.148405	0.210935
-28	0.147022	0.218765
-27	0.147946	0.214862
-26	0.159995	0.218262
-25	0.166891	0.228573
-24	0.16408	0.212244
-23	0.166223	0.226809
-22	0.177082	0.232126
-21	0.168183	0.227106
-20	0.183771	0.236305
-19	0.187175	0.247004
-18	0.182421	0.230828
-17	0.19537	0.24751
-16	0.196976	0.245405
-15	0.197063	0.237032
-14	0.209852	0.246635
-13	0.208199	0.258206
-12	0.210603	0.235468
-11	0.224977	0.25162
-10	0.226579	0.246259
-9	0.229107	0.223164
-8	0.238412	0.237829
-7	0.23451	0.266049
-6	0.273369	0.227105
-5	0.292806	0.225972
-4	0.268954	0.24944
-3	0.295231	0.268618
-2	0.370323	0.273561
-1	0.330937	0.349332

## Sheet: Fig. 3c
Fig. 3c The information content of the 10 high-attention bases closest to the AUG start codon of Arabidobsis
Position	A	U	C	G
-10	0.005831	0.003946	0.00605	0.004691
-9	0.003765	0.003838	0.005503	0.00449
-8	0.019001	0.013706	0.031928	0.016197
-7	0.005118	0.004078	0.006283	0.004452
-6	0.004389	0.003701	0.005766	0.00459
-5	0.035886	0.028659	0.086225	0.029157
-4	0.020542	0.009221	0.022176	0.016223
-3	0.045223	0.012703	0.028116	0.036076
-2	0.13781	0.037685	0.228329	0.026971
-1	0.052294	0.015569	0.185625	0.131335

## Sheet: Fig. 3d
Fig. 3d The information content of the 10 high-attention bases closest to the AUG start codon of rice.
Position	A	U	C	G
-10	0.067335	0.019835	0.04663	0.025403
-9	0.036568	0.01335	0.028093	0.019038
-8	0.067923	0.023147	0.055591	0.021819
-7	0.038433	0.014191	0.025918	0.019118
-6	0.033055	0.01168	0.030962	0.021266
-5	0.05458	0.028248	0.080673	0.021305
-4	0.279275	0.03806	0.118808	0.036517
-3	0.083491	0.018491	0.03306	0.065933
-2	0.169694	0.029227	0.243853	0.030536
-1	0.173164	0.025294	0.56327	0.03794
