# Supplementary material for: An interpretable RNA foundation model for exploring functional RNA motifs in plants
Source: Nat Mach Intell. 2024 Dec 9;6(12):1616–25. doi: 10.1038/s42256-024-00946-z (PMC11652376; doi:10.1038/s42256-024-00946-z)
Supplement: Supplementary file 4 — Statistical source data. [file 42256_2024_946_MOESM4_ESM.xlsx]

## Sheet: Fig.4d
Fig. 4d Experimental validation of high and low translation-associated RNA structure motifs and low translation-associated RNA G-quadruplex.
LOC_Os12g19470.2
	WT	Mut
Rep1	1.04248	0.176135
Rep2	0.94665	0.199609
Rep3	1.01087	0.188445
Mean	1	0.188063
SE	0.0230193	0.00553507

## Sheet: Fig.4e
Fig. 4e Experimental validation of high and low translation-associated RNA structure motifs and low translation-associated RNA G-quadruplex.
LOC_Os12g02250.1
	WT	Mut
Rep1	1.13201	1.36548
Rep2	1.07302	1.35332
Rep3	0.794973	1.34338
Mean	1	1.35406
SE	0.0848486	0.00521957

## Sheet: Fig.4f
Fig. 4f Experimental validation of high and low translation-associated RNA structure motifs and low translation-associated RNA G-quadruplex.
LOC_Os12g02250.1
	WT	Mut
Rep1	1.08478	2.18624
Rep2	0.993276	2.10165
Rep3	0.92194	2.12375
Mean	1	2.13721
SE	0.0384808	0.0206827

## Sheet: Fig.4g
Fig. 4g Experimental validation of high and low translation-associated RNA structure motifs and low translation-associated RNA G-quadruplex.
LOC_Os08g40620.1
	WT	Mut
Rep1	0.951431	5.47776
Rep2	0.947698	6.17195
Rep3	1.10087	5.81123
Mean	1	5.82031
SE	0.0411898	0.163663
