# Supplementary material for: An interpretable RNA foundation model for exploring functional RNA motifs in plants
Source: Nat Mach Intell. 2024 Dec 9;6(12):1616–25. doi: 10.1038/s42256-024-00946-z (PMC11652376; doi:10.1038/s42256-024-00946-z)
Supplement: Supplementary file 5 — Statistical source data. [file 42256_2024_946_MOESM5_ESM.xlsx]

## Sheet: Sheet1
Extended data figure 1. Comparison of the model performance of different pre-trained models on the RNA secondary structure prediction task.
bpRNA-1m
Model	Rep1	Rep2	Rep3	Rep4	Rep5
PlantRNA-FM	0.69398	0.694508	0.6945
PlantRNA-FM-RNA-Only	0.748277	0.748886	0.75188
RNABERT	0.4711	0.4762	0.5107	0.4763	0.4695
ESM2	0.620242	0.630428	0.590122
DNABERT-2	0.25843	0.235163	0.258516
Nucleotide Transformer	0.49793	0.479995	0.447678
ViennaRNA	0.278189	0.278189	0.278189
ArchiveII
Model	Rep1	Rep2	Rep3	Rep4	Rep5
PlantRNA-FM	0.912093	0.9116	0.9126
PlantRNA-FM-RNA-Only	0.925635	0.921633	0.925636
RNABERT	0.2802	0.2683	0.2088	0.2971	0.3394
ESM2	0.557751	0.578588	0.53851
DNABERT-2	0.567021	0.557021	0.527021
Nucleotide Transformer	0.722418	0.731175	0.72017
ViennaRNA	0.75887	0.75887	0.75887
RNAstralign
Model	Rep1	Rep2	Rep3	Rep4	Rep5
PlantRNA-FM	0.97491	0.97586	0.975859
PlantRNA-FM-RNA-Only	0.981831	0.980048	0.982043
RNABERT	0.8666	0.8883	0.8979	0.8595	0.889
ESM2	0.832785	0.852785	0.823274
DNABERT-2	0.567021	0.557021	0.527021
Nucleotide Transformer	0.76394	0.794371	0.743714
ViennaRNA	0.748	0.748	0.748
